# Supplementary material for: Implementation of differentiated service delivery strategies for patients with tuberculosis in Haiti during a severe humanitarian crisis, January–August 2021
Source: PLOS Glob Public Health. 2026 Jul 22;6(7):e0006209. doi: 10.1371/journal.pgph.0006209 (PMC13390852; doi:10.1371/journal.pgph.0006209)
Supplement: S1 Data — (XLSX) [file pgph.0006209.s003.xlsx]

## Sheet: Sheet1
observid	sex	agegrp	site_tx_tb	cohort	diagnosis	residence	education	hiv_status	pat_cat	tbtype	weight_cat	income	tmt_outcome	cxr_result
1	F	2	Site A	concurrent	bact	other	basic/primary	positive	new	pulmonary	1	no income	success	2
2	M	3	Site A	concurrent	clin	port-au-prince	basic/primary	positive	retreat	pulmonary	2	less than 5000	success	1
3	M	1	Site A	concurrent	bact	port-au-prince	secondary/vocation	negative	new	pulmonary	2	no income	success	2
4	F	2	Site A	concurrent	bact	port-au-prince	basic/primary	positive	retreat	pulmonary	1	no income	success	2
5	F	3	Site A	concurrent	clin	port-au-prince	basic/primary	positive	new	pulmonary	1	no income	adverse	1
6	F	2	Site A	concurrent	bact	port-au-prince	no level	positive	retreat	pulmonary	1	no income	adverse	1
7	F	2	Site A	concurrent	bact	port-au-prince	secondary/vocation	positive	new	pulmonary	2	no income	success	2
8	M	1	Site A	concurrent	bact	other	basic/primary	negative	retreat	pulmonary	2	no income	adverse	1
9	F	3	Site A	concurrent	clin	port-au-prince	secondary/vocation	positive	new	pulmonary	2	no income	adverse	1
10	M	2	Site B	concurrent	bact	port-au-prince	secondary/vocation	positive	new	pulmonary	2	less than 5000	success	1
11	M	4	Site A	concurrent	bact	port-au-prince	secondary/vocation	positive	new	extrapulmonary	0	more than 5000	adverse	2
12	M	3	Site A	concurrent	clin	other	basic/primary	positive	new	pulmonary	2	more than 5000	adverse	1
13	M	2	Site A	concurrent	bact	port-au-prince	secondary/vocation	positive	new	pulmonary	2	more than 5000	success	1
14	F	2	Site B	concurrent	bact	other	secondary/vocation	positive	new	pulmonary	1	less than 5000	adverse	1
15	M	2	Site B	dsd	bact	other	secondary/vocation	negative	new	pulmonary	2	no income	success	1
16	M	2	Site B	dsd	bact	other	university	negative	new	pulmonary	2	no income	success	1
17	F	3	Site A	concurrent	clin	other	secondary/vocation	positive	new	pulmonary	0	no income	success	1
18	M	3	Site A	dsd	bact	port-au-prince	basic/primary	negative	retreat	pulmonary	2	less than 5000	success	1
19	M	2	Site A	concurrent	clin	other	university	negative	new	pulmonary	0	more than 5000	success	2
20	F	3	Site A	concurrent	clin	port-au-prince	unknown	positive	retreat	pulmonary	1	unknown	success	1
21	M	1	Site A	dsd	bact	other	secondary/vocation	negative	new	pulmonary	2	no income	success	1
22	F	2	Site A	concurrent	bact	port-au-prince	secondary/vocation	negative	new	pulmonary	2	no income	success	1
23	M	1	Site A	concurrent	bact	port-au-prince	secondary/vocation	negative	new	pulmonary	2	no income	success	1
24	F	3	Site A	concurrent	clin	other	no level	positive	new	pulmonary	1	less than 5000	adverse	1
25	M	2	Site A	concurrent	bact	port-au-prince	secondary/vocation	positive	new	pulmonary	2	less than 5000	success	1
26	M	2	Site A	concurrent	clin	other	unknown	positive	retreat	pulmonary	1	unknown	success	1
27	M	2	Site B	dsd	bact	other	basic/primary	negative	new	pulmonary	2	less than 5000	success	0
28	M	1	Site A	concurrent	bact	port-au-prince	secondary/vocation	negative	retreat	pulmonary	2	no income	success	1
29	F	1	Site A	concurrent	bact	port-au-prince	basic/primary	negative	new	pulmonary	1	no income	success	1
30	F	1	Site B	dsd	bact	port-au-prince	secondary/vocation	negative	new	pulmonary	2	no income	success	2
31	M	3	Site A	concurrent	clin	port-au-prince	secondary/vocation	positive	new	pulmonary	2	no income	success	1
32	F	1	Site A	concurrent	bact	other	secondary/vocation	negative	new	pulmonary	2	no income	success	1
33	F	3	Site A	dsd	bact	other	basic/primary	negative	retreat	pulmonary	2	no income	success	2
34	F	1	Site A	concurrent	bact	port-au-prince	basic/primary	negative	new	pulmonary	1	less than 5000	success	2
35	F	2	Site B	concurrent	bact	other	basic/primary	positive	new	pulmonary	2	less than 5000	success	1
36	M	2	Site A	dsd	bact	other	secondary/vocation	negative	retreat	pulmonary	2	more than 5000	success	2
37	M	2	Site A	concurrent	bact	port-au-prince	basic/primary	positive	retreat	pulmonary	2	less than 5000	adverse	1
38	F	1	Site A	concurrent	bact	other	secondary/vocation	positive	new	pulmonary	0	no income	success	2
39	F	1	Site A	concurrent	clin	port-au-prince	basic/primary	negative	retreat	pulmonary	2	less than 5000	adverse	1
40	F	2	Site A	concurrent	bact	port-au-prince	basic/primary	negative	retreat	pulmonary	2	less than 5000	success	1
41	F	1	Site A	concurrent	bact	other	secondary/vocation	positive	new	pulmonary	2	no income	success	1
42	F	1	Site A	dsd	bact	port-au-prince	unknown	negative	new	pulmonary	1	unknown	success	1
43	F	3	Site A	concurrent	clin	other	basic/primary	positive	retreat	pulmonary	2	no income	success	1
44	F	3	Site A	concurrent	clin	other	no level	positive	new	extrapulmonary	2	less than 5000	success	1
45	M	2	Site A	concurrent	bact	other	no level	negative	new	pulmonary	1	more than 5000	success	1
46	M	3	Site A	concurrent	bact	port-au-prince	no level	indeterminate/unknown	retreat	pulmonary	2	less than 5000	success	2
47	F	2	Site A	concurrent	clin	port-au-prince	secondary/vocation	positive	new	extrapulmonary	2	no income	success	1
48	F	3	Site A	concurrent	clin	other	basic/primary	positive	new	extrapulmonary	2	no income	success	1
49	F	3	Site A	dsd	bact	other	secondary/vocation	negative	new	pulmonary	1	no income	success	2
50	F	2	Site A	concurrent	bact	other	no level	positive	retreat	pulmonary	2	no income	success	2
51	F	1	Site A	concurrent	clin	port-au-prince	secondary/vocation	positive	new	pulmonary	2	no income	success	1
52	F	1	Site A	concurrent	clin	other	secondary/vocation	negative	new	extrapulmonary	1	no income	success	0
53	M	1	Site A	concurrent	bact	other	secondary/vocation	negative	retreat	pulmonary	1	no income	success	2
54	M	2	Site A	concurrent	bact	port-au-prince	basic/primary	negative	retreat	pulmonary	2	no income	success	1
55	F	2	Site A	concurrent	bact	port-au-prince	secondary/vocation	negative	retreat	pulmonary	2	less than 5000	success	1
56	M	1	Site A	concurrent	clin	other	unknown	negative	retreat	pulmonary	2	no income	adverse	1
57	M	4	Site A	concurrent	bact	port-au-prince	no level	negative	new	pulmonary	1	no income	success	1
58	F	3	Site A	concurrent	bact	port-au-prince	unknown	negative	retreat	pulmonary	2	unknown	success	2
59	F	1	Site A	dsd	bact	port-au-prince	basic/primary	negative	new	pulmonary	2	no income	success	2
60	F	1	Site A	concurrent	clin	other	secondary/vocation	positive	retreat	extrapulmonary	2	no income	adverse	2
61	F	2	Site A	concurrent	bact	port-au-prince	basic/primary	negative	new	pulmonary	1	less than 5000	adverse	1
62	M	4	Site A	concurrent	bact	port-au-prince	secondary/vocation	indeterminate/unknown	retreat	pulmonary	2	no income	success	2
63	F	1	Site A	dsd	bact	port-au-prince	secondary/vocation	negative	new	pulmonary	2	no income	success	1
64	M	2	Site A	concurrent	bact	other	secondary/vocation	positive	new	pulmonary	2	less than 5000	success	1
65	F	1	Site A	concurrent	bact	port-au-prince	secondary/vocation	negative	others	pulmonary	1	less than 5000	success	1
66	M	3	Site A	concurrent	clin	other	secondary/vocation	positive	new	pulmonary	2	more than 5000	success	1
67	M	2	Site A	concurrent	bact	other	basic/primary	negative	new	pulmonary	1	less than 5000	success	1
68	F	1	Site A	concurrent	bact	port-au-prince	basic/primary	positive	new	pulmonary	1	no income	success	2
69	F	1	Site A	concurrent	clin	port-au-prince	basic/primary	positive	retreat	extrapulmonary	2	no income	adverse	0
70	F	1	Site A	concurrent	bact	port-au-prince	secondary/vocation	negative	new	pulmonary	1	no income	success	1
71	F	3	Site A	concurrent	clin	port-au-prince	secondary/vocation	negative	new	extrapulmonary	1	no income	success	1
72	M	4	Site A	concurrent	clin	other	secondary/vocation	positive	new	pulmonary	1	less than 5000	success	1
73	M	1	Site A	concurrent	bact	port-au-prince	secondary/vocation	negative	new	pulmonary	2	more than 5000	success	1
74	M	1	Site A	dsd	bact	port-au-prince	university	negative	new	pulmonary	2	no income	success	1
75	F	2	Site A	concurrent	bact	other	secondary/vocation	positive	new	pulmonary	2	no income	success	1
76	F	1	Site A	concurrent	bact	other	secondary/vocation	negative	new	pulmonary	1	no income	success	1
77	F	1	Site A	concurrent	clin	port-au-prince	secondary/vocation	positive	new	pulmonary	2	less than 5000	success	1
78	F	3	Site A	concurrent	bact	port-au-prince	no level	positive	retreat	pulmonary	2	less than 5000	success	2
79	M	3	Site A	dsd	bact	port-au-prince	no level	negative	retreat	pulmonary	2	less than 5000	success	1
80	M	2	Site A	concurrent	bact	other	secondary/vocation	positive	new	pulmonary	1	no income	success	1
81	F	2	Site A	concurrent	bact	port-au-prince	secondary/vocation	negative	new	pulmonary	2	less than 5000	success	1
82	M	1	Site A	concurrent	bact	port-au-prince	basic/primary	positive	retreat	pulmonary	2	more than 5000	success	2
83	M	2	Site A	concurrent	bact	port-au-prince	basic/primary	positive	retreat	pulmonary	2	less than 5000	success	2
84	F	2	Site A	concurrent	bact	other	secondary/vocation	negative	new	pulmonary	2	no income	success	2
85	F	2	Site A	dsd	bact	other	secondary/vocation	negative	new	pulmonary	2	no income	success	1
86	F	1	Site A	concurrent	clin	port-au-prince	no level	negative	new	pulmonary	1	no income	success	1
87	M	4	Site A	concurrent	bact	port-au-prince	secondary/vocation	negative	new	pulmonary	2	less than 5000	success	2
88	F	2	Site A	concurrent	clin	other	secondary/vocation	positive	new	pulmonary	1	no income	adverse	1
89	M	3	Site A	concurrent	clin	other	secondary/vocation	positive	retreat	pulmonary	2	no income	success	1
90	M	3	Site A	dsd	bact	port-au-prince	basic/primary	negative	new	pulmonary	2	less than 5000	success	1
91	F	1	Site A	concurrent	bact	other	secondary/vocation	positive	new	pulmonary	2	no income	adverse	1
92	M	1	Site A	concurrent	bact	port-au-prince	secondary/vocation	negative	retreat	pulmonary	2	no income	success	1
93	F	2	Site A	concurrent	clin	other	basic/primary	positive	new	pulmonary	2	less than 5000	success	1
94	M	2	Site A	concurrent	bact	other	secondary/vocation	positive	new	pulmonary	0	less than 5000	success	1
95	F	3	Site A	concurrent	bact	other	secondary/vocation	negative	new	pulmonary	2	less than 5000	success	1
96	M	1	Site A	concurrent	clin	port-au-prince	unknown	negative	new	pulmonary	2	unknown	success	1
97	F	3	Site A	concurrent	bact	other	secondary/vocation	positive	retreat	pulmonary	2	more than 5000	adverse	1
98	M	3	Site A	concurrent	clin	other	secondary/vocation	positive	new	pulmonary	2	no income	adverse	1
99	F	2	Site A	dsd	clin	port-au-prince	unknown	negative	new	pulmonary	2	unknown	success	1
100	M	2	Site A	concurrent	bact	other	basic/primary	negative	retreat	pulmonary	2	less than 5000	success	1
101	F	2	Site A	concurrent	clin	other	secondary/vocation	negative	new	pulmonary	1	no income	success	1
102	M	1	Site A	concurrent	bact	port-au-prince	secondary/vocation	negative	new	pulmonary	2	less than 5000	adverse	2
103	M	2	Site A	concurrent	bact	port-au-prince	secondary/vocation	negative	retreat	pulmonary	2	less than 5000	success	1
104	M	2	Site A	concurrent	bact	other	secondary/vocation	positive	new	pulmonary	2	less than 5000	adverse	1
105	M	2	Site A	concurrent	clin	port-au-prince	secondary/vocation	negative	new	pulmonary	1	no income	success	1
106	F	1	Site A	concurrent	bact	other	basic/primary	negative	new	pulmonary	2	no income	success	1
107	F	1	Site A	concurrent	clin	port-au-prince	secondary/vocation	negative	retreat	pulmonary	2	no income	success	1
108	M	1	Site A	concurrent	bact	other	secondary/vocation	negative	retreat	pulmonary	2	no income	success	2
109	F	1	Site A	concurrent	bact	port-au-prince	secondary/vocation	negative	new	pulmonary	1	no income	success	1
110	M	3	Site A	concurrent	bact	port-au-prince	basic/primary	negative	retreat	pulmonary	2	more than 5000	success	2
111	F	1	Site A	concurrent	clin	port-au-prince	secondary/vocation	positive	new	pulmonary	1	no income	success	1
112	F	1	Site B	concurrent	bact	port-au-prince	unknown	negative	new	pulmonary	2	unknown	success	1
113	M	3	Site A	dsd	bact	port-au-prince	basic/primary	positive	new	pulmonary	2	less than 5000	success	2
114	F	3	Site A	concurrent	clin	other	basic/primary	positive	new	pulmonary	2	less than 5000	adverse	1
115	M	2	Site A	concurrent	clin	other	no level	negative	new	pulmonary	2	no income	success	1
116	F	1	Site A	concurrent	clin	port-au-prince	secondary/vocation	positive	new	pulmonary	2	no income	success	1
117	M	4	Site A	concurrent	clin	port-au-prince	basic/primary	negative	new	pulmonary	1	more than 5000	adverse	1
118	F	1	Site A	concurrent	bact	port-au-prince	unknown	negative	new	pulmonary	2	unknown	adverse	1
119	F	1	Site A	concurrent	clin	port-au-prince	secondary/vocation	negative	new	extrapulmonary	2	no income	success	1
120	M	2	Site A	concurrent	bact	other	unknown	negative	new	pulmonary	2	unknown	success	2
121	M	2	Site A	concurrent	bact	port-au-prince	basic/primary	negative	new	pulmonary	1	no income	success	2
122	M	2	Site A	concurrent	bact	other	secondary/vocation	negative	new	pulmonary	2	less than 5000	success	2
123	M	1	Site A	concurrent	bact	other	unknown	negative	new	pulmonary	2	unknown	success	1
124	F	2	Site A	concurrent	bact	port-au-prince	unknown	negative	others	pulmonary	2	unknown	censored	2
125	M	2	Site A	concurrent	bact	port-au-prince	secondary/vocation	negative	new	pulmonary	2	more than 5000	success	1
126	M	3	Site A	concurrent	clin	port-au-prince	basic/primary	positive	new	pulmonary	2	less than 5000	success	1
127	F	1	Site A	concurrent	clin	other	secondary/vocation	negative	new	pulmonary	2	no income	adverse	1
128	M	3	Site A	concurrent	bact	other	unknown	negative	new	pulmonary	2	unknown	success	1
129	F	3	Site A	concurrent	clin	other	secondary/vocation	negative	new	pulmonary	0	less than 5000	adverse	1
130	M	2	Site A	concurrent	bact	port-au-prince	no level	negative	new	pulmonary	1	no income	success	1
131	M	1	Site A	concurrent	bact	other	secondary/vocation	positive	new	pulmonary	1	less than 5000	success	2
132	M	1	Site A	concurrent	bact	other	basic/primary	negative	new	pulmonary	1	no income	adverse	1
133	M	4	Site A	concurrent	bact	other	no level	negative	new	pulmonary	1	less than 5000	success	1
134	M	3	Site B	dsd	bact	other	no level	positive	new	pulmonary	1	no income	success	1
135	M	1	Site A	concurrent	clin	port-au-prince	secondary/vocation	negative	new	extrapulmonary	2	no income	success	1
136	F	1	Site A	concurrent	bact	port-au-prince	secondary/vocation	negative	new	pulmonary	2	no income	success	1
137	M	1	Site A	dsd	bact	port-au-prince	secondary/vocation	negative	new	pulmonary	2	no income	success	1
138	M	2	Site A	dsd	bact	other	unknown	negative	new	pulmonary	2	unknown	success	1
139	F	4	Site A	concurrent	clin	port-au-prince	no level	negative	new	pulmonary	2	more than 5000	success	1
140	M	1	Site A	concurrent	bact	port-au-prince	secondary/vocation	negative	new	pulmonary	2	no income	success	1
141	F	2	Site A	concurrent	bact	port-au-prince	unknown	positive	new	pulmonary	2	unknown	success	2
142	F	2	Site A	concurrent	clin	port-au-prince	unknown	positive	new	pulmonary	2	unknown	success	1
143	M	1	Site A	dsd	bact	port-au-prince	secondary/vocation	negative	new	pulmonary	1	less than 5000	success	2
144	M	2	Site A	concurrent	bact	port-au-prince	unknown	negative	new	pulmonary	2	unknown	success	1
145	M	2	Site A	concurrent	bact	other	secondary/vocation	negative	new	pulmonary	1	no income	success	2
146	F	3	Site A	concurrent	bact	port-au-prince	unknown	negative	retreat	pulmonary	2	unknown	success	1
147	M	1	Site A	concurrent	clin	other	secondary/vocation	negative	new	extrapulmonary	1	no income	success	1
148	M	2	Site A	dsd	bact	port-au-prince	secondary/vocation	negative	new	pulmonary	2	less than 5000	success	2
149	M	2	Site A	concurrent	bact	port-au-prince	basic/primary	positive	new	pulmonary	2	less than 5000	adverse	1
150	M	2	Site A	concurrent	clin	other	secondary/vocation	positive	new	pulmonary	2	more than 5000	success	1
151	M	1	Site A	concurrent	bact	other	secondary/vocation	negative	new	pulmonary	2	no income	success	1
152	M	2	Site A	concurrent	bact	other	basic/primary	negative	new	pulmonary	2	less than 5000	success	2
153	F	1	Site A	concurrent	clin	port-au-prince	no level	positive	new	pulmonary	2	no income	success	2
154	F	1	Site A	concurrent	bact	other	secondary/vocation	negative	new	pulmonary	2	less than 5000	adverse	1
155	M	1	Site A	concurrent	clin	other	unknown	negative	new	pulmonary	1	unknown	adverse	1
156	M	2	Site A	concurrent	bact	other	secondary/vocation	negative	new	pulmonary	2	no income	success	1
157	M	2	Site A	concurrent	clin	port-au-prince	secondary/vocation	positive	new	extrapulmonary	0	more than 5000	adverse	1
158	F	3	Site A	concurrent	bact	port-au-prince	unknown	negative	new	pulmonary	2	unknown	success	2
159	M	1	Site A	dsd	bact	other	secondary/vocation	negative	new	pulmonary	2	no income	success	2
160	M	3	Site A	dsd	bact	port-au-prince	basic/primary	negative	new	pulmonary	2	less than 5000	success	1
161	M	2	Site B	dsd	bact	other	no level	negative	new	pulmonary	2	more than 5000	success	1
162	M	2	Site A	concurrent	bact	port-au-prince	secondary/vocation	positive	new	pulmonary	2	more than 5000	success	2
163	M	2	Site A	concurrent	bact	port-au-prince	university	negative	new	pulmonary	2	less than 5000	success	1
164	M	2	Site A	dsd	bact	port-au-prince	basic/primary	negative	new	pulmonary	1	no income	success	1
165	M	2	Site A	concurrent	bact	port-au-prince	secondary/vocation	negative	new	pulmonary	2	more than 5000	success	1
166	M	1	Site A	concurrent	bact	port-au-prince	unknown	negative	new	pulmonary	2	unknown	success	1
167	F	1	Site A	concurrent	bact	other	secondary/vocation	negative	new	pulmonary	2	no income	success	1
168	F	1	Site A	concurrent	bact	port-au-prince	secondary/vocation	negative	new	pulmonary	2	no income	success	1
169	M	1	Site A	concurrent	bact	port-au-prince	secondary/vocation	negative	new	pulmonary	1	no income	success	1
170	M	1	Site A	concurrent	bact	other	university	negative	new	pulmonary	2	no income	success	1
171	M	3	Site A	concurrent	bact	other	no level	positive	new	pulmonary	1	less than 5000	adverse	1
172	M	3	Site A	concurrent	bact	port-au-prince	secondary/vocation	negative	retreat	pulmonary	2	no income	success	1
173	M	2	Site A	dsd	bact	other	secondary/vocation	negative	new	pulmonary	2	less than 5000	success	1
174	M	1	Site A	concurrent	clin	port-au-prince	university	negative	others	pulmonary	2	more than 5000	success	1
175	M	2	Site A	dsd	bact	other	basic/primary	negative	new	pulmonary	2	more than 5000	adverse	1
176	F	2	Site A	concurrent	bact	port-au-prince	unknown	negative	new	pulmonary	2	unknown	success	1
177	M	3	Site A	dsd	bact	port-au-prince	basic/primary	negative	new	pulmonary	2	more than 5000	success	2
178	M	4	Site A	concurrent	bact	port-au-prince	no level	negative	new	pulmonary	1	no income	success	1
179	M	3	Site A	concurrent	bact	port-au-prince	no level	negative	new	pulmonary	2	less than 5000	success	1
180	M	1	Site A	dsd	bact	other	secondary/vocation	negative	new	pulmonary	2	less than 5000	success	1
181	M	2	Site A	dsd	bact	port-au-prince	secondary/vocation	negative	new	pulmonary	2	less than 5000	success	2
182	M	1	Site A	concurrent	bact	other	secondary/vocation	negative	new	pulmonary	2	no income	adverse	2
183	M	2	Site A	dsd	bact	port-au-prince	basic/primary	negative	retreat	pulmonary	2	less than 5000	success	1
184	M	1	Site A	concurrent	clin	port-au-prince	secondary/vocation	negative	new	extrapulmonary	2	less than 5000	adverse	1
185	M	3	Site B	dsd	bact	other	secondary/vocation	negative	new	pulmonary	2	more than 5000	success	1
186	M	3	Site A	concurrent	bact	port-au-prince	basic/primary	positive	new	pulmonary	1	no income	adverse	1
187	M	3	Site A	concurrent	clin	port-au-prince	basic/primary	positive	retreat	pulmonary	1	less than 5000	adverse	1
188	F	1	Site A	concurrent	clin	other	secondary/vocation	negative	new	pulmonary	2	no income	adverse	1
189	M	4	Site A	concurrent	bact	port-au-prince	no level	negative	new	pulmonary	2	less than 5000	success	1
190	F	3	Site A	concurrent	bact	other	no level	negative	new	pulmonary	1	less than 5000	success	1
191	F	1	Site A	concurrent	bact	port-au-prince	basic/primary	indeterminate/unknown	new	pulmonary	2	no income	success	1
192	M	1	Site A	concurrent	bact	other	basic/primary	negative	new	pulmonary	2	less than 5000	adverse	1
193	M	1	Site A	concurrent	bact	port-au-prince	secondary/vocation	negative	new	pulmonary	2	no income	success	1
194	M	3	Site A	concurrent	bact	other	no level	negative	new	pulmonary	2	less than 5000	success	1
195	M	1	Site B	concurrent	bact	other	unknown	indeterminate/unknown	new	pulmonary	0	unknown	success	1
196	M	1	Site A	dsd	bact	port-au-prince	unknown	negative	new	pulmonary	2	unknown	success	1
197	M	2	Site A	concurrent	bact	port-au-prince	no level	negative	new	pulmonary	2	more than 5000	success	2
198	F	2	Site A	dsd	bact	port-au-prince	basic/primary	negative	new	pulmonary	1	less than 5000	success	2
199	M	2	Site A	dsd	bact	other	secondary/vocation	negative	new	pulmonary	2	less than 5000	success	1
200	M	1	Site A	concurrent	bact	other	secondary/vocation	negative	new	pulmonary	2	no income	success	1
201	M	3	Site A	dsd	bact	port-au-prince	secondary/vocation	negative	new	pulmonary	2	less than 5000	success	1
202	F	2	Site A	concurrent	bact	port-au-prince	no level	positive	new	pulmonary	1	no income	adverse	1
203	M	3	Site A	concurrent	clin	port-au-prince	basic/primary	negative	new	extrapulmonary	2	less than 5000	success	1
204	M	1	Site A	concurrent	bact	other	secondary/vocation	negative	new	pulmonary	2	no income	success	1
205	M	3	Site A	concurrent	clin	port-au-prince	basic/primary	negative	new	extrapulmonary	2	no income	success	1
206	F	1	Site A	dsd	bact	port-au-prince	unknown	negative	new	pulmonary	2	unknown	success	1
207	F	1	Site A	concurrent	clin	port-au-prince	basic/primary	negative	new	pulmonary	0	no income	adverse	1
208	M	1	Site A	concurrent	clin	port-au-prince	secondary/vocation	negative	new	extrapulmonary	2	no income	success	1
209	M	3	Site A	dsd	bact	port-au-prince	secondary/vocation	negative	new	pulmonary	2	less than 5000	success	1
210	M	1	Site A	concurrent	bact	other	secondary/vocation	negative	new	pulmonary	2	more than 5000	success	1
211	F	1	Site A	concurrent	bact	port-au-prince	secondary/vocation	negative	new	pulmonary	2	no income	success	1
212	M	2	Site A	concurrent	bact	port-au-prince	basic/primary	negative	new	pulmonary	2	no income	success	2
213	M	4	Site A	concurrent	bact	port-au-prince	unknown	positive	new	pulmonary	1	unknown	success	1
214	M	3	Site A	concurrent	bact	port-au-prince	no level	positive	new	pulmonary	1	less than 5000	success	1
215	M	1	Site A	concurrent	clin	other	no level	negative	new	pulmonary	1	no income	success	1
216	F	2	Site A	dsd	bact	port-au-prince	secondary/vocation	negative	new	pulmonary	1	no income	success	1
217	M	3	Site A	concurrent	bact	other	no level	positive	new	pulmonary	1	less than 5000	adverse	2
218	M	1	Site A	dsd	bact	other	secondary/vocation	negative	new	pulmonary	2	more than 5000	success	1
219	M	1	Site A	dsd	bact	port-au-prince	secondary/vocation	negative	new	pulmonary	2	more than 5000	adverse	2
220	M	3	Site A	dsd	bact	port-au-prince	secondary/vocation	negative	new	pulmonary	1	more than 5000	success	1
221	M	1	Site A	concurrent	bact	port-au-prince	secondary/vocation	negative	new	pulmonary	2	no income	adverse	1
222	M	2	Site A	dsd	bact	port-au-prince	basic/primary	negative	new	pulmonary	2	less than 5000	success	1
223	M	1	Site A	concurrent	bact	port-au-prince	secondary/vocation	negative	retreat	pulmonary	2	no income	adverse	1
224	M	2	Site A	concurrent	bact	port-au-prince	basic/primary	negative	new	pulmonary	2	less than 5000	success	1
225	M	3	Site A	concurrent	bact	port-au-prince	unknown	positive	new	pulmonary	1	unknown	success	1
226	M	2	Site A	dsd	bact	port-au-prince	secondary/vocation	negative	new	pulmonary	2	more than 5000	success	1
227	F	1	Site A	concurrent	bact	port-au-prince	unknown	negative	new	pulmonary	2	unknown	success	2
228	F	1	Site A	concurrent	bact	port-au-prince	secondary/vocation	negative	new	pulmonary	1	no income	success	1
229	M	2	Site A	dsd	bact	port-au-prince	no level	negative	new	pulmonary	2	more than 5000	success	2
230	F	3	Site A	concurrent	clin	port-au-prince	no level	negative	new	pulmonary	2	more than 5000	success	1
231	F	3	Site A	dsd	bact	port-au-prince	unknown	negative	new	pulmonary	2	unknown	success	2
232	M	2	Site A	concurrent	bact	port-au-prince	secondary/vocation	negative	retreat	pulmonary	2	no income	adverse	2
233	M	2	Site A	concurrent	clin	port-au-prince	secondary/vocation	negative	new	pulmonary	2	no income	success	1
234	M	1	Site A	concurrent	bact	other	secondary/vocation	positive	retreat	pulmonary	2	more than 5000	adverse	1
235	M	3	Site A	dsd	bact	port-au-prince	secondary/vocation	negative	new	pulmonary	1	more than 5000	success	1
236	M	3	Site A	dsd	bact	port-au-prince	basic/primary	negative	new	pulmonary	2	more than 5000	success	2
237	F	4	Site A	dsd	bact	port-au-prince	no level	negative	new	pulmonary	2	no income	adverse	2
238	F	1	Site A	dsd	bact	other	basic/primary	negative	new	pulmonary	2	no income	success	2
239	F	2	Site A	concurrent	bact	port-au-prince	secondary/vocation	negative	new	pulmonary	2	no income	success	1
240	F	3	Site A	concurrent	bact	other	secondary/vocation	positive	new	pulmonary	2	no income	adverse	2
241	M	2	Site A	dsd	clin	other	secondary/vocation	negative	new	pulmonary	2	more than 5000	success	1
242	F	2	Site A	concurrent	bact	other	unknown	negative	new	pulmonary	2	unknown	success	1
243	M	2	Site A	concurrent	bact	port-au-prince	basic/primary	positive	new	pulmonary	2	less than 5000	success	2
244	M	2	Site A	concurrent	clin	port-au-prince	secondary/vocation	negative	new	pulmonary	2	less than 5000	success	1
245	M	2	Site A	dsd	bact	port-au-prince	unknown	positive	new	pulmonary	2	unknown	adverse	2
246	M	3	Site A	dsd	clin	port-au-prince	no level	negative	new	extrapulmonary	2	no income	success	1
247	M	1	Site A	concurrent	bact	other	unknown	negative	new	extrapulmonary	1	unknown	success	1
248	M	1	Site A	concurrent	bact	other	secondary/vocation	negative	new	pulmonary	1	less than 5000	success	1
249	M	2	Site A	concurrent	bact	port-au-prince	basic/primary	negative	new	pulmonary	2	less than 5000	success	1
250	M	2	Site A	dsd	bact	port-au-prince	secondary/vocation	negative	new	pulmonary	2	less than 5000	success	2
251	M	2	Site A	concurrent	clin	other	no level	positive	others	pulmonary	2	no income	success	1
252	F	2	Site A	concurrent	bact	port-au-prince	unknown	negative	new	pulmonary	1	unknown	success	1
253	M	3	Site A	dsd	bact	port-au-prince	unknown	negative	new	pulmonary	2	unknown	adverse	1
254	M	3	Site A	concurrent	bact	port-au-prince	no level	positive	new	pulmonary	2	less than 5000	success	2
255	F	1	Site A	dsd	bact	port-au-prince	university	negative	new	pulmonary	2	no income	success	1
256	M	1	Site A	concurrent	clin	other	basic/primary	negative	new	extrapulmonary	2	no income	success	1
257	M	2	Site A	concurrent	bact	other	secondary/vocation	negative	new	pulmonary	2	more than 5000	success	2
258	M	3	Site A	concurrent	bact	port-au-prince	basic/primary	positive	new	pulmonary	1	less than 5000	success	1
259	M	2	Site A	dsd	bact	port-au-prince	secondary/vocation	negative	new	pulmonary	2	more than 5000	success	1
260	F	2	Site A	dsd	bact	other	basic/primary	negative	new	pulmonary	2	no income	success	1
261	F	2	Site A	dsd	bact	port-au-prince	basic/primary	negative	new	pulmonary	2	more than 5000	adverse	1
262	F	2	Site A	concurrent	bact	port-au-prince	no level	positive	new	pulmonary	1	no income	adverse	1
263	M	3	Site A	concurrent	clin	port-au-prince	secondary/vocation	positive	new	pulmonary	1	no income	adverse	1
264	M	2	Site A	concurrent	bact	other	secondary/vocation	negative	new	pulmonary	1	no income	success	1
265	M	2	Site A	concurrent	bact	other	unknown	positive	new	pulmonary	2	unknown	success	1
266	M	2	Site A	concurrent	bact	other	basic/primary	negative	new	pulmonary	2	less than 5000	success	1
267	F	1	Site A	concurrent	bact	other	secondary/vocation	negative	new	pulmonary	2	no income	success	1
268	M	1	Site A	concurrent	bact	other	no level	negative	new	pulmonary	1	less than 5000	success	1
269	M	1	Site A	concurrent	bact	other	secondary/vocation	negative	new	pulmonary	2	no income	adverse	1
270	M	3	Site A	concurrent	bact	port-au-prince	unknown	negative	new	pulmonary	2	unknown	success	1
271	F	1	Site A	concurrent	bact	other	unknown	negative	new	pulmonary	2	unknown	success	1
272	M	1	Site A	concurrent	bact	other	secondary/vocation	positive	new	pulmonary	2	more than 5000	success	1
273	F	1	Site A	concurrent	bact	port-au-prince	basic/primary	positive	new	pulmonary	2	no income	success	2
274	M	3	Site A	concurrent	clin	port-au-prince	secondary/vocation	positive	new	pulmonary	1	more than 5000	adverse	1
275	M	2	Site B	concurrent	clin	other	basic/primary	positive	new	pulmonary	2	less than 5000	success	1
276	F	1	Site A	concurrent	bact	other	secondary/vocation	negative	new	pulmonary	2	no income	success	1
277	M	1	Site A	concurrent	bact	port-au-prince	unknown	negative	new	pulmonary	2	unknown	success	1
278	F	1	Site A	concurrent	bact	port-au-prince	secondary/vocation	negative	new	pulmonary	2	no income	success	1
279	M	3	Site A	concurrent	bact	port-au-prince	basic/primary	negative	retreat	pulmonary	2	more than 5000	success	1
280	F	1	Site A	concurrent	bact	port-au-prince	secondary/vocation	positive	new	pulmonary	1	no income	success	1
281	M	2	Site A	concurrent	bact	other	secondary/vocation	negative	new	pulmonary	1	no income	success	1
282	M	2	Site A	concurrent	bact	port-au-prince	basic/primary	negative	new	pulmonary	2	less than 5000	success	1
283	M	1	Site A	concurrent	bact	port-au-prince	basic/primary	positive	new	pulmonary	2	no income	success	1
284	M	3	Site A	concurrent	bact	port-au-prince	unknown	negative	new	pulmonary	2	unknown	success	1
285	M	1	Site A	concurrent	bact	port-au-prince	secondary/vocation	negative	new	pulmonary	1	no income	adverse	1
286	M	4	Site A	concurrent	bact	port-au-prince	unknown	negative	new	pulmonary	2	unknown	success	1
287	F	2	Site A	concurrent	bact	port-au-prince	secondary/vocation	negative	new	pulmonary	2	less than 5000	success	1
288	M	2	Site A	concurrent	bact	port-au-prince	secondary/vocation	negative	new	pulmonary	2	more than 5000	adverse	1
289	M	2	Site A	concurrent	bact	other	basic/primary	negative	new	pulmonary	2	less than 5000	success	1
290	F	2	Site A	dsd	bact	port-au-prince	unknown	negative	new	pulmonary	2	unknown	success	1
291	F	1	Site A	concurrent	bact	port-au-prince	secondary/vocation	negative	new	pulmonary	1	no income	success	1
292	F	1	Site A	dsd	bact	port-au-prince	university	negative	new	pulmonary	2	no income	success	1
293	M	2	Site A	concurrent	bact	port-au-prince	no level	negative	new	pulmonary	2	no income	adverse	1
294	M	1	Site A	concurrent	clin	port-au-prince	secondary/vocation	negative	new	pulmonary	1	no income	success	1
295	F	1	Site A	concurrent	bact	port-au-prince	secondary/vocation	negative	new	pulmonary	2	no income	success	1
296	M	2	Site A	dsd	bact	port-au-prince	basic/primary	negative	new	pulmonary	1	less than 5000	success	2
297	M	1	Site A	concurrent	clin	other	basic/primary	positive	new	extrapulmonary	2	no income	adverse	1
298	F	2	Site A	concurrent	bact	other	secondary/vocation	negative	new	pulmonary	2	more than 5000	success	1
299	F	2	Site A	concurrent	bact	other	secondary/vocation	negative	new	pulmonary	2	less than 5000	success	1
300	M	2	Site A	concurrent	bact	other	secondary/vocation	negative	new	pulmonary	2	less than 5000	adverse	2
301	M	1	Site A	concurrent	bact	port-au-prince	secondary/vocation	negative	new	pulmonary	1	no income	success	1
302	M	2	Site A	concurrent	bact	other	unknown	negative	new	pulmonary	2	unknown	success	1
303	F	4	Site A	concurrent	clin	other	secondary/vocation	indeterminate/unknown	retreat	pulmonary	2	more than 5000	success	1
304	M	1	Site A	concurrent	clin	port-au-prince	secondary/vocation	negative	new	pulmonary	2	no income	success	1
305	M	2	Site A	concurrent	bact	port-au-prince	basic/primary	negative	new	pulmonary	0	less than 5000	success	1
306	F	1	Site A	dsd	bact	port-au-prince	secondary/vocation	negative	retreat	pulmonary	2	less than 5000	success	1
307	M	2	Site A	concurrent	bact	port-au-prince	basic/primary	negative	new	pulmonary	1	no income	success	2
308	M	3	Site A	dsd	bact	port-au-prince	secondary/vocation	negative	new	pulmonary	2	more than 5000	success	1
309	F	1	Site A	concurrent	bact	other	secondary/vocation	negative	new	pulmonary	1	no income	success	1
310	F	2	Site A	concurrent	bact	port-au-prince	basic/primary	negative	new	pulmonary	2	less than 5000	success	1
311	M	1	Site A	concurrent	bact	port-au-prince	secondary/vocation	negative	new	pulmonary	2	no income	success	1
312	M	2	Site A	concurrent	bact	port-au-prince	secondary/vocation	negative	new	pulmonary	2	more than 5000	success	1
313	M	1	Site A	concurrent	clin	other	unknown	negative	retreat	pulmonary	1	unknown	adverse	1
314	M	2	Site A	concurrent	bact	port-au-prince	basic/primary	negative	new	pulmonary	1	more than 5000	success	1
315	M	2	Site A	concurrent	bact	port-au-prince	unknown	negative	new	pulmonary	2	unknown	success	2
316	M	1	Site A	concurrent	bact	other	secondary/vocation	negative	new	pulmonary	2	no income	success	1
317	M	1	Site A	concurrent	clin	other	no level	positive	new	pulmonary	1	less than 5000	adverse	1
318	M	2	Site A	dsd	bact	port-au-prince	secondary/vocation	negative	new	pulmonary	1	more than 5000	success	1
319	F	1	Site A	concurrent	bact	port-au-prince	no level	negative	new	pulmonary	2	less than 5000	success	1
320	M	2	Site A	concurrent	clin	other	secondary/vocation	negative	new	pulmonary	2	more than 5000	success	1
321	M	3	Site A	concurrent	clin	port-au-prince	unknown	negative	new	pulmonary	2	unknown	adverse	1
322	F	1	Site A	concurrent	clin	other	basic/primary	positive	new	pulmonary	1	no income	adverse	1
323	M	1	Site A	concurrent	clin	port-au-prince	secondary/vocation	negative	new	pulmonary	2	less than 5000	success	1
324	F	2	Site A	dsd	bact	port-au-prince	secondary/vocation	negative	new	pulmonary	2	more than 5000	success	1
325	F	1	Site A	concurrent	clin	other	university	negative	new	pulmonary	2	more than 5000	success	1
326	F	1	Site A	dsd	bact	port-au-prince	secondary/vocation	negative	new	pulmonary	2	less than 5000	success	1
327	M	1	Site A	concurrent	clin	port-au-prince	secondary/vocation	negative	new	pulmonary	1	no income	success	1
328	M	2	Site A	dsd	bact	port-au-prince	secondary/vocation	negative	new	pulmonary	2	more than 5000	success	1
329	F	1	Site A	concurrent	bact	port-au-prince	university	negative	retreat	pulmonary	2	no income	success	1
330	M	2	Site A	concurrent	bact	port-au-prince	secondary/vocation	negative	retreat	pulmonary	2	less than 5000	success	1
331	F	1	Site A	concurrent	bact	port-au-prince	no level	positive	new	pulmonary	2	no income	success	1
332	M	2	Site A	concurrent	bact	other	secondary/vocation	negative	new	pulmonary	1	more than 5000	success	1
333	M	3	Site A	concurrent	bact	other	secondary/vocation	negative	new	pulmonary	1	less than 5000	adverse	1
334	F	1	Site A	concurrent	bact	other	university	negative	new	pulmonary	1	no income	success	1
335	M	2	Site B	dsd	bact	other	secondary/vocation	positive	new	pulmonary	2	no income	success	1
336	F	1	Site A	concurrent	clin	port-au-prince	secondary/vocation	negative	retreat	pulmonary	1	no income	adverse	1
337	M	3	Site A	concurrent	clin	other	basic/primary	positive	new	pulmonary	0	more than 5000	success	1
338	M	1	Site A	concurrent	bact	port-au-prince	secondary/vocation	negative	new	pulmonary	2	no income	success	1
339	F	1	Site A	concurrent	bact	port-au-prince	secondary/vocation	negative	new	pulmonary	2	more than 5000	success	1
340	F	2	Site A	concurrent	bact	other	no level	negative	new	pulmonary	2	more than 5000	success	1
341	M	1	Site A	concurrent	bact	other	secondary/vocation	negative	new	pulmonary	1	no income	success	1
342	M	2	Site A	concurrent	clin	port-au-prince	basic/primary	negative	new	extrapulmonary	1	no income	success	1
343	F	1	Site A	concurrent	bact	port-au-prince	secondary/vocation	negative	new	pulmonary	2	no income	success	1
344	M	2	Site A	concurrent	bact	other	no level	negative	new	pulmonary	2	more than 5000	success	1
345	M	1	Site A	concurrent	bact	port-au-prince	secondary/vocation	negative	new	pulmonary	2	more than 5000	success	1
346	M	1	Site A	concurrent	bact	port-au-prince	secondary/vocation	negative	new	pulmonary	2	no income	success	1
347	M	1	Site A	concurrent	bact	port-au-prince	secondary/vocation	negative	new	pulmonary	2	no income	adverse	1
348	M	3	Site A	concurrent	bact	other	basic/primary	negative	new	pulmonary	2	more than 5000	success	1
349	M	2	Site A	concurrent	clin	port-au-prince	unknown	positive	new	extrapulmonary	2	no income	success	1
350	F	1	Site A	concurrent	clin	port-au-prince	basic/primary	negative	new	pulmonary	2	no income	success	1
351	M	1	Site A	concurrent	clin	other	basic/primary	positive	new	pulmonary	1	no income	success	1
352	F	3	Site A	concurrent	bact	port-au-prince	basic/primary	positive	new	pulmonary	1	no income	success	2
353	F	3	Site A	concurrent	bact	port-au-prince	basic/primary	positive	new	pulmonary	2	no income	success	1
354	M	3	Site A	concurrent	bact	port-au-prince	basic/primary	positive	retreat	pulmonary	2	no income	success	1
355	M	2	Site A	dsd	bact	port-au-prince	secondary/vocation	negative	new	pulmonary	2	less than 5000	success	1
356	F	2	Site A	concurrent	bact	other	basic/primary	negative	new	pulmonary	2	no income	adverse	1
357	M	2	Site A	concurrent	bact	other	secondary/vocation	negative	new	pulmonary	2	no income	success	1
358	M	3	Site B	concurrent	bact	other	basic/primary	negative	retreat	pulmonary	1	less than 5000	adverse	1
359	M	2	Site A	concurrent	clin	port-au-prince	secondary/vocation	negative	new	pulmonary	2	less than 5000	adverse	1
360	M	1	Site B	dsd	bact	other	secondary/vocation	negative	new	pulmonary	0	no income	success	1
361	M	1	Site B	dsd	bact	other	basic/primary	negative	retreat	pulmonary	1	less than 5000	success	1
362	F	1	Site A	concurrent	bact	other	basic/primary	negative	new	pulmonary	1	less than 5000	adverse	1
363	M	2	Site B	dsd	bact	other	basic/primary	positive	retreat	pulmonary	2	less than 5000	success	1
364	M	1	Site B	dsd	bact	other	secondary/vocation	negative	new	pulmonary	0	no income	success	1
365	M	3	Site B	dsd	bact	other	secondary/vocation	negative	new	pulmonary	0	less than 5000	success	1
366	M	1	Site B	dsd	bact	port-au-prince	unknown	negative	new	pulmonary	0	unknown	success	1
367	M	3	Site B	concurrent	bact	port-au-prince	unknown	negative	new	pulmonary	2	unknown	adverse	1
368	M	3	Site B	concurrent	bact	other	secondary/vocation	negative	retreat	pulmonary	2	less than 5000	success	1
369	M	3	Site B	concurrent	bact	other	university	positive	new	pulmonary	2	no income	success	1
370	M	2	Site B	concurrent	bact	other	unknown	negative	new	pulmonary	2	unknown	success	1
371	F	2	Site B	concurrent	bact	other	basic/primary	negative	new	pulmonary	2	less than 5000	success	1
372	M	3	Site B	concurrent	bact	other	no level	negative	retreat	pulmonary	2	no income	success	1
373	M	2	Site B	concurrent	bact	port-au-prince	unknown	negative	new	pulmonary	0	unknown	success	1
374	F	1	Site B	concurrent	bact	other	secondary/vocation	positive	new	pulmonary	1	no income	success	1
375	M	2	Site A	concurrent	clin	port-au-prince	basic/primary	positive	new	pulmonary	1	no income	success	1
376	M	2	Site B	concurrent	bact	port-au-prince	unknown	negative	new	pulmonary	2	unknown	success	1
377	M	1	Site B	dsd	bact	other	secondary/vocation	negative	new	pulmonary	1	no income	success	2
378	M	2	Site B	dsd	bact	other	secondary/vocation	positive	new	pulmonary	2	less than 5000	success	1
379	M	1	Site B	concurrent	bact	other	secondary/vocation	indeterminate/unknown	new	pulmonary	0	less than 5000	success	2
380	F	3	Site B	dsd	bact	other	secondary/vocation	negative	new	pulmonary	2	less than 5000	success	1
381	M	2	Site B	dsd	bact	other	basic/primary	negative	new	pulmonary	2	less than 5000	success	1
382	M	2	Site B	dsd	bact	other	secondary/vocation	positive	new	pulmonary	2	less than 5000	success	1
383	M	2	Site B	dsd	bact	other	basic/primary	negative	new	pulmonary	2	less than 5000	success	1
384	M	1	Site B	dsd	bact	other	secondary/vocation	negative	new	pulmonary	2	no income	success	1
385	F	1	Site B	dsd	bact	other	secondary/vocation	negative	new	pulmonary	2	less than 5000	success	1
386	F	1	Site B	concurrent	clin	other	secondary/vocation	negative	new	pulmonary	2	no income	success	1
387	M	1	Site B	dsd	bact	other	secondary/vocation	negative	new	pulmonary	1	less than 5000	success	1
388	M	1	Site B	concurrent	clin	other	secondary/vocation	negative	new	extrapulmonary	2	no income	success	1
389	F	4	Site B	dsd	bact	other	no level	negative	new	pulmonary	2	no income	success	1
390	F	1	Site B	concurrent	bact	other	basic/primary	negative	new	pulmonary	0	no income	success	1
391	F	3	Site B	dsd	bact	other	no level	positive	new	pulmonary	0	less than 5000	success	1
392	M	2	Site B	dsd	bact	other	basic/primary	negative	new	pulmonary	1	no income	adverse	1
393	M	1	Site B	concurrent	bact	other	secondary/vocation	negative	new	pulmonary	2	no income	adverse	1
394	M	2	Site B	dsd	bact	other	secondary/vocation	negative	new	pulmonary	0	no income	success	1
395	M	3	Site B	concurrent	clin	other	secondary/vocation	negative	new		2	no income	success	0
396	M	2	Site B	dsd	bact	other	secondary/vocation	negative	new	pulmonary	0	less than 5000	success	1
397	M	2	Site B	concurrent	bact	other	secondary/vocation	negative	new	pulmonary	0	less than 5000	success	1
398	M	2	Site B	concurrent	clin	other	secondary/vocation	positive	others	pulmonary	2	less than 5000	success	2
399	M	4	Site B	dsd	bact	other	secondary/vocation	negative	new	pulmonary	2	less than 5000	success	1
400	M	2	Site B	dsd	bact	other	secondary/vocation	negative	new	pulmonary	2	less than 5000	success	1
401	F	1	Site B	dsd	bact	other	secondary/vocation	negative	new	pulmonary	2	no income	adverse	1
402	M	1	Site B	dsd	clin	other	secondary/vocation	negative	new	pulmonary	1	less than 5000	success	1
403	M	2	Site B	concurrent	bact	other	secondary/vocation	negative	new	pulmonary	1	less than 5000	success	1
404	M	2	Site B	concurrent	clin	other	secondary/vocation	negative	new	extrapulmonary	2	less than 5000	success	1
405	F	1	Site B	concurrent	clin	port-au-prince	university	negative	new	pulmonary	2	no income	censored	1
406	M	1	Site B	dsd	bact	other	basic/primary	negative	new	pulmonary	2	less than 5000	success	1
407	M	4	Site B	dsd	bact	other	secondary/vocation	negative	retreat	pulmonary	2	less than 5000	success	1
408	M	1	Site B	concurrent	bact	other	secondary/vocation	negative	new	pulmonary	0	no income	success	1
409	M	2	Site B	concurrent	clin	other	basic/primary	negative	new	pulmonary	1	no income	success	1
410	M	3	Site B	concurrent	bact	other	basic/primary	negative	new	pulmonary	2	less than 5000	success	1
411	M	1	Site B	concurrent	bact	other	secondary/vocation	negative	new	pulmonary	2	no income	success	1
412	M	3	Site B	dsd	bact	other	basic/primary	negative	new	pulmonary	2	less than 5000	success	1
413	F	1	Site B	dsd	bact	other	secondary/vocation	negative	new	pulmonary	2	less than 5000	success	1
414	M	3	Site B	concurrent	clin	other	basic/primary	negative	new	pulmonary	0	no income	adverse	1
415	M	1	Site B	concurrent	bact	other	secondary/vocation	negative	new	pulmonary	1	no income	success	1
416	M	2	Site B	dsd	bact	other	secondary/vocation	negative	new	pulmonary	2	less than 5000	success	1
417	F	2	Site B	concurrent	clin	other	university	negative	new	extrapulmonary	0	less than 5000	success	2
418	F	1	Site B	concurrent	bact	other	secondary/vocation	negative	new	pulmonary	2	no income	success	1
419	M	1	Site B	dsd	bact	other	secondary/vocation	negative	new	pulmonary	0	less than 5000	success	1
420	M	3	Site B	dsd	bact	other	secondary/vocation	negative	new	pulmonary	0	less than 5000	success	1
421	M	1	Site B	concurrent	clin	port-au-prince	secondary/vocation	positive	new	pulmonary	2	no income	success	1
422	F	2	Site B	concurrent	clin	other	secondary/vocation	negative	new	extrapulmonary	0	less than 5000	success	1
423	M	2	Site B	dsd	clin	other	secondary/vocation	negative	new	pulmonary	0	less than 5000	success	1
424	F	1	Site B	dsd	bact	other	basic/primary	negative	new	pulmonary	2	less than 5000	success	1
425	M	1	Site B	dsd	bact	other	secondary/vocation	negative	new	pulmonary	2	no income	success	1
426	M	1	Site B	concurrent	bact	other	basic/primary	negative	new	pulmonary	0	no income	adverse	1
427	F	1	Site B	dsd	bact	other	no level	negative	new	pulmonary	1	less than 5000	success	1
428	M	4	Site B	concurrent	clin	other	no level	negative	new	extrapulmonary	0	less than 5000	adverse	1
429	M	1	Site B	concurrent	bact	other	secondary/vocation	negative	new	pulmonary	0	no income	success	1
430	M	1	Site B	concurrent	bact	other	secondary/vocation	negative	new	pulmonary	0	no income	success	1
431	F	1	Site B	dsd	bact	other	secondary/vocation	negative	new	pulmonary	0	no income	adverse	1
432	M	2	Site B	dsd	bact	other	secondary/vocation	negative	new	pulmonary	2	more than 5000	success	1
433	M	2	Site B	dsd	bact	other	no level	negative	new	pulmonary	2	less than 5000	success	1
434	M	3	Site B	dsd	bact	other	no level	negative	new	pulmonary	0	no income	success	1
435	F	1	Site B	concurrent	bact	other	secondary/vocation	negative	new	pulmonary	2	no income	success	1
436	F	4	Site B	dsd	bact	other	basic/primary	negative	new	pulmonary	2	no income	success	1
437	M	1	Site B	concurrent	bact	other	secondary/vocation	negative	new	pulmonary	2	no income	success	1
438	M	3	Site B	dsd	bact	other	secondary/vocation	negative	new	pulmonary	2	less than 5000	success	1
439	M	1	Site B	dsd	bact	other	university	negative	new	pulmonary	2	no income	success	1
440	M	1	Site B	dsd	bact	other	secondary/vocation	negative	new	pulmonary	0	no income	success	1
441	M	1	Site B	concurrent	bact	other	secondary/vocation	indeterminate/unknown	new	pulmonary	1	no income	success	1
442	M	2	Site B	concurrent	bact	other	basic/primary	negative	new	pulmonary	2	less than 5000	success	1
443	F	2	Site B	concurrent	bact	other	secondary/vocation	negative	new	pulmonary	2	no income	success	1
444	M	1	Site B	concurrent	clin	other	secondary/vocation	negative	new	pulmonary	1	no income	adverse	1
445	F	1	Site B	concurrent	bact	other	secondary/vocation	negative	new	pulmonary	2	less than 5000	success	1
446	M	2	Site B	concurrent	clin	other	secondary/vocation	negative	new	pulmonary	2	less than 5000	success	1
447	F	4	Site B	concurrent	bact	other	no level	negative	new	pulmonary	2	less than 5000	success	1
448	M	2	Site B	concurrent	clin	other	university	negative	new	pulmonary	2	no income	success	1
449	F	1	Site B	dsd	bact	other	secondary/vocation	negative	new	pulmonary	2	no income	success	1
450	F	1	Site B	dsd	bact	other	secondary/vocation	negative	new	pulmonary	0	less than 5000	success	1
451	M	1	Site B	concurrent	bact	other	secondary/vocation	negative	new	pulmonary	1	no income	success	1
452	M	4	Site B	concurrent	clin	other	basic/primary	negative	new	pulmonary	2	no income	success	1
453	M	2	Site B	concurrent	bact	other	secondary/vocation	positive	new	pulmonary	0	more than 5000	success	1
454	M	3	Site B	dsd	bact	other	no level	negative	new	pulmonary	1	more than 5000	success	1
455	F	2	Site B	dsd	bact	port-au-prince	basic/primary	negative	new	pulmonary	2	less than 5000	adverse	1
456	F	3	Site B	dsd	bact	other	basic/primary	negative	new	pulmonary	2	less than 5000	success	1
457	F	3	Site B	concurrent	bact	port-au-prince	basic/primary	negative	new	pulmonary	2	less than 5000	success	1
458	M	2	Site B	concurrent	clin	other	secondary/vocation	negative	retreat	pulmonary	2	less than 5000	success	1
459	F	2	Site B	concurrent	bact	other	secondary/vocation	negative	new	pulmonary	0	less than 5000	success	1
460	F	3	Site B	dsd	bact	other	basic/primary	negative	new	pulmonary	2	less than 5000	success	1
461	M	1	Site B	dsd	bact	other	secondary/vocation	negative	new	pulmonary	2	no income	success	1
462	F	1	Site B	concurrent	bact	other	university	negative	new	pulmonary	2	no income	success	1
463	F	2	Site B	dsd	bact	other	secondary/vocation	negative	new	pulmonary	2	no income	success	1
464	M	1	Site B	dsd	bact	other	secondary/vocation	negative	new	pulmonary	2	no income	success	1
465	M	3	Site B	concurrent	bact	other	no level	negative	new	pulmonary	2	less than 5000	success	1
466	F	3	Site B	concurrent	bact	other	no level	negative	new	pulmonary	2	less than 5000	success	1
467	F	1	Site B	concurrent	clin	other	secondary/vocation	negative	new	extrapulmonary	2	less than 5000	success	2
468	M	1	Site B	concurrent	bact	other	secondary/vocation	negative	others	pulmonary	2	less than 5000	success	1
469	F	2	Site B	concurrent	bact	other	secondary/vocation	negative	new	pulmonary	2	less than 5000	adverse	1
470	F	1	Site B	concurrent	bact	other	basic/primary	negative	new	pulmonary	0	less than 5000	success	1
471	F	2	Site B	dsd	bact	other	secondary/vocation	negative	new	pulmonary	2	no income	success	1
472	M	1	Site B	dsd	bact	other	secondary/vocation	negative	new	pulmonary	0	no income	success	1
473	F	1	Site B	concurrent	bact	other	secondary/vocation	negative	new	pulmonary	2	no income	success	1
474	F	1	Site B	concurrent	clin	other	university	negative	new	pulmonary	0	no income	success	1
475	M	1	Site B	dsd	bact	other	secondary/vocation	negative	new	pulmonary	0	no income	success	1
476	F	1	Site B	concurrent	clin	other	secondary/vocation	negative	new	pulmonary	0	no income	success	1
477	F	1	Site B	dsd	bact	other	secondary/vocation	negative	new	pulmonary	2	less than 5000	success	1
478	M	1	Site B	dsd	bact	other	secondary/vocation	negative	new	pulmonary	0	no income	success	1
479	M	1	Site B	concurrent	bact	other	secondary/vocation	negative	new	pulmonary	0	no income	success	1
480	M	1	Site B	dsd	bact	other	secondary/vocation	negative	new	pulmonary	0	no income	success	1
481	M	2	Site B	concurrent	bact	other	secondary/vocation	negative	new	pulmonary	2	less than 5000	success	1
482	F	2	Site B	dsd	bact	other	secondary/vocation	negative	new	pulmonary	0	less than 5000	success	1
483	F	3	Site B	concurrent	bact	port-au-prince	no level	negative	new	pulmonary	0	less than 5000	success	1
484	F	1	Site B	concurrent	bact	other	basic/primary	negative	new	pulmonary	0	less than 5000	success	1
485	F	2	Site B	concurrent	bact	other	secondary/vocation	negative	new	pulmonary	0	less than 5000	adverse	1
486	M	1	Site B	concurrent	bact	other	secondary/vocation	positive	new	pulmonary	2	no income	success	1
487	M	1	Site B	concurrent	bact	other	basic/primary	negative	new	pulmonary	1	less than 5000	success	1
488	F	4	Site B	concurrent	clin	other	basic/primary	positive	retreat	pulmonary	1	no income	adverse	1
489	M	4	Site B	concurrent	clin	other	basic/primary	negative	new	extrapulmonary	2	less than 5000	success	1
490	F	2	Site B	dsd	bact	other	secondary/vocation	positive	new	pulmonary	0	less than 5000	success	1
491	M	2	Site A	concurrent	bact	other	secondary/vocation	positive	new	pulmonary	2	less than 5000	success	1
492	F	1	Site A	concurrent	clin	port-au-prince	basic/primary	positive	new	pulmonary	2	no income	adverse	1
493	F	3	Site A	concurrent	bact	port-au-prince	secondary/vocation	positive	new	pulmonary	2	less than 5000	success	1
494	F	2	Site A	concurrent	bact	other	basic/primary	negative	new	pulmonary	2	no income	success	2
495	F	2	Site A	concurrent	clin	port-au-prince	basic/primary	positive	retreat	pulmonary	1	no income	success	1
496	M	3	Site B	concurrent	bact	other	secondary/vocation	positive	new	pulmonary	2	less than 5000	adverse	1
497	M	2	Site A	concurrent	bact	other	no level	positive	retreat	pulmonary	1	no income	success	1
498	F	1	Site B	dsd	bact	other	secondary/vocation	negative	retreat	pulmonary	2	no income	success	1
499	F	1	Site A	dsd	bact	port-au-prince	basic/primary	negative	new	pulmonary	1	no income	success	1
500	F	2	Site B	dsd	bact	other	secondary/vocation	negative	new	pulmonary	2	less than 5000	success	1
501	M	3	Site B	concurrent	bact	other	secondary/vocation	negative	new	pulmonary	0	no income	success	1
502	F	2	Site B	dsd	bact	other	secondary/vocation	negative	retreat	pulmonary	1	no income	success	1
503	M	2	Site B	concurrent	clin	other	secondary/vocation	positive	new	pulmonary	0	less than 5000	success	1
504	M	2	Site B	concurrent	bact	other	secondary/vocation	positive	new	pulmonary	1	less than 5000	success	1
505	F	2	Site B	dsd	bact	other	secondary/vocation	negative	new	pulmonary	1	no income	success	1
506	F	2	Site A	concurrent	bact	port-au-prince	basic/primary	positive	new	pulmonary	2	no income	success	1
507	F	1	Site B	dsd	bact	other	secondary/vocation	negative	retreat	pulmonary	1	no income	success	1
508	F	1	Site A	concurrent	bact	port-au-prince	basic/primary	negative	retreat	pulmonary	0	no income	adverse	2
509	F	2	Site A	dsd	clin	port-au-prince	secondary/vocation	negative	new	extrapulmonary	2	no income	success	1
510	M	2	Site B	dsd	bact	other	secondary/vocation	positive	new	pulmonary	2	no income	success	2
511	M	4	Site B	dsd	bact	other	secondary/vocation	negative	retreat	pulmonary	2	more than 5000	success	1
512	M	2	Site B	concurrent	bact	other	secondary/vocation	negative	new	pulmonary	1	no income	adverse	1
513	F	1	Site B	dsd	bact	other	secondary/vocation	negative	new	pulmonary	2	no income	success	1
514	F	1	Site B	dsd	bact	other	secondary/vocation	negative	new	pulmonary	1	no income	success	1
515	M	3	Site B	dsd	bact	other	basic/primary	negative	new	pulmonary	1	no income	success	1
516	M	3	Site B	concurrent	bact	other	no level	negative	new	pulmonary	2	no income	adverse	1
517	F	2	Site B	concurrent	bact	other	secondary/vocation	negative	new	pulmonary	2	less than 5000	success	1
518	M	1	Site B	dsd	bact	other	secondary/vocation	positive	retreat	pulmonary	2	no income	success	1
519	M	1	Site B	concurrent	bact	other	university	negative	new	pulmonary	2	no income	success	1
520	F	2	Site B	concurrent	clin	other	secondary/vocation	negative	new	extrapulmonary	2	less than 5000	success	1
521	F	2	Site A	concurrent	bact	port-au-prince	basic/primary	positive	new	pulmonary	2	no income	success	1
522	M	2	Site A	concurrent	bact	port-au-prince	secondary/vocation	negative	retreat	pulmonary	1	more than 5000	adverse	1
523	M	2	Site A	concurrent	clin	other	secondary/vocation	positive	new	extrapulmonary	2	no income	success	2
524	M	3	Site A	dsd	bact	port-au-prince	basic/primary	negative	retreat	pulmonary	1	no income	success	1
525	M	2	Site A	dsd	bact	other	secondary/vocation	negative	retreat	pulmonary	2	less than 5000	censored	1
526	F	1	Site A	concurrent	bact	port-au-prince	basic/primary	negative	new	pulmonary	2	no income	success	1
527	M	2	Site A	concurrent	clin	other	basic/primary	positive	retreat	pulmonary	2	more than 5000	success	1
528	M	2	Site A	concurrent	bact	port-au-prince	basic/primary	negative	new	pulmonary	2	no income	success	1
529	M	2	Site A	dsd	bact	other	secondary/vocation	negative	new	pulmonary	2	more than 5000	success	2
530	F	2	Site A	dsd	clin	port-au-prince	secondary/vocation	negative	new	pulmonary	2	less than 5000	success	1
531	F	2	Site A	concurrent	clin	other	secondary/vocation	positive	new	pulmonary	2	more than 5000	success	1
532	F	4	Site B	dsd	bact	other	no level	negative	new	pulmonary	1	no income	success	1
533	M	3	Site A	concurrent	clin	port-au-prince	basic/primary	positive	new	pulmonary	2	no income	success	1
534	M	2	Site A	concurrent	bact	port-au-prince	secondary/vocation	positive	retreat	pulmonary	2	more than 5000	success	2
535	F	2	Site A	concurrent	clin	port-au-prince	no level	positive	new	pulmonary	2	no income	adverse	1
536	F	1	Site A	concurrent	bact	port-au-prince	basic/primary	positive	new	pulmonary	1	no income	success	2
537	F	3	Site A	dsd	bact	other	secondary/vocation	negative	new	pulmonary	2	less than 5000	success	2
538	F	1	Site A	concurrent	bact	other	basic/primary	negative	new	pulmonary	2	no income	success	1
539	M	3	Site A	concurrent	clin	other	secondary/vocation	positive	new	pulmonary	2	less than 5000	success	1
540	M	2	Site A	concurrent	clin	other	secondary/vocation	positive	retreat	pulmonary	2	more than 5000	adverse	1
541	F	1	Site A	concurrent	bact	port-au-prince	basic/primary	positive	retreat	pulmonary	2	no income	adverse	1
542	M	1	Site A	concurrent	bact	port-au-prince	unknown	negative	new	pulmonary	1	no income	success	1
543	F	2	Site A	concurrent	clin	other	basic/primary	positive	new	extrapulmonary	2	less than 5000	adverse	2
544	F	1	Site A	concurrent	bact	other	secondary/vocation	negative	new	pulmonary	2	no income	success	1
545	F	2	Site A	concurrent	clin	other	no level	positive	retreat	extrapulmonary	2	no income	success	0
546	F	4	Site A	concurrent	clin	other	secondary/vocation	positive	new	pulmonary	2	more than 5000	adverse	1
547	F	1	Site A	concurrent	bact	port-au-prince	basic/primary	negative	new	pulmonary	2	no income	success	1
548	F	2	Site A	concurrent	clin	other	basic/primary	positive	new	pulmonary	2	no income	success	1
549	M	4	Site A	concurrent	clin	port-au-prince	secondary/vocation	positive	new	pulmonary	1	no income	success	1
550	M	3	Site A	concurrent	clin	port-au-prince	secondary/vocation	positive	new	pulmonary	1	less than 5000	adverse	1
551	M	1	Site A	concurrent	bact	other	basic/primary	negative	new	pulmonary	1	no income	success	1

## Sheet: Sheet2
Variable Name	Description	Expected Values / Categories
observid	Unique, de-identified observation/patient identifier	Numeric
site_tx_tb	Facility/site where the patient received TB treatment	Site A = GHESKIO INLR; Site B = GHESKIO IMIS
cohort	Study group assignment indicating the model of care	DSD (Differentiated Service Delivery), "SOC" (Standard of Care)
sex	Patient's biological sex / gender	Male, "Female"
agegrp	Patient's age group at the time of TB treatment enrollment	1 = 18-29 years old; 2= 30-44 years old; 3 = 45-59 years old; 4 = 60+ years old
residence	Patient's location of residence or distance from the clinic	e.g., "Port-au-Prince", "Outside PAP", or distance categories
education	Patient's highest attained level of education	e.g., "None", "Primary", "Secondary", "University"
income	Patient's economic/employment status or income category	e.g., "Employed", "Unemployed", or income brackets
weight_cat	Baseline weight category relative to sex-specific quartiles	0 = Not available; 1 = Less than or equal to lowest quartile for sex; 2 = Greater than lowest quartile for sex
hiv_status	Patient's baseline HIV status	Positive, "Negative", "Unknown"
pat_cat	Patient registration category at the start of TB treatment	e.g., "New", "Retreatment", "Relapse"
tbtype	Anatomical site of the tuberculosis disease	Pulmonary, "Extrapulmonary"
diagnosis	Method of TB diagnostic confirmation	Bacteriologically confirmed, "Clinically diagnosed"
cxr_result	Result of the baseline Chest X-Ray	0 = Not suggestive of TB; 1 = Suggestive of TB; 2 = Not done
tmt_outcome	Final programmatic TB treatment outcome	Success (Cured/Completed), "Loss to follow-up", "Death", "Failure", "Not evaluated"
